# Supplementary material for: Households’ Practices towards Rabies Prevention and Control in Rural Nepal
Source: Int J Environ Res Public Health. 2023 Apr 6;20(7):5427. doi: 10.3390/ijerph20075427 (PMC10094547; doi:10.3390/ijerph20075427)
Supplement: Supplementary file 1 [file ijerph-20-05427-s001.zip]

Archive with 1 entries (1 files):
- ijerph-2207777-supplementary.pdf
